# Supplementary material for: Application of Viscose-Based Porous Carbon Fibers in Food Processing—Malathion and Chlorpyrifos Removal
Source: Foods. 2023 Jun 13;12(12):2362. doi: 10.3390/foods12122362 (PMC10297268; doi:10.3390/foods12122362)
Supplement: Supplementary file 1 [file foods-12-02362-s001.zip]

Archive with 1 entries (1 files):
- foods-2415535-supplementary.pdf
